# Supplementary material for: Bleaching of Idesia polycarpa Maxim. Oil Using a Metal-Organic Framework-Based Adsorbent: Kinetics and Adsorption Isotherms
Source: Foods. 2025 Feb 25;14(5):787. doi: 10.3390/foods14050787 (PMC11898808; doi:10.3390/foods14050787)
Supplement: Supplementary file 1 [file foods-14-00787-s001.zip]

Archive with 1 entries (1 files):
- foods-3450636-supplementary.pdf
